# Supplementary material for: Fog–Haze Transition and Drivers in the Coastal Region of the Yangtze River Delta
Source: Int J Environ Res Public Health. 2022 Aug 4;19(15):9608. doi: 10.3390/ijerph19159608 (PMC9368322; doi:10.3390/ijerph19159608)
Supplement: Supplementary file 1 [file ijerph-19-09608-s001.zip]

Archive with 1 entries (1 files):
- ijerph-1824435-supplementary.pdf
